# Supplementary material for: Leveraging Large Language Models for Precision Monitoring of Chemotherapy-Induced Toxicities: A Pilot Study with Expert Comparisons and Future Directions
Source: Cancers (Basel). 2024 Aug 12;16(16):2830. doi: 10.3390/cancers16162830 (PMC11352281; doi:10.3390/cancers16162830)
Supplement: Supplementary file 1 [file cancers-16-02830-s001.zip]

Archive with 3 entries (3 files):
- File S1.pdf
- File S2.pdf
- File S3 Example_Generated_Audio.mp3
